# Supplementary material for: Coexistence of Myelin Oligodendrocyte Glycoprotein Immunoglobulin G and Neuronal or Glial Antibodies in the Central Nervous System: A Systematic Review
Source: Brain Sci. 2022 Jul 27;12(8):995. doi: 10.3390/brainsci12080995 (PMC9405704; doi:10.3390/brainsci12080995)
Supplement: Supplementary file 1 [file brainsci-12-00995-s001.zip]

Archive with 1 entries (1 files):
- brainsci-1823322-supplementary.pdf
